# Supplementary material for: Determination of the affinity constants for phage display albumin-binding peptides
Source: PeerJ. 2023 May 22;11:e15078. doi: 10.7717/peerj.15078 (PMC10215749; doi:10.7717/peerj.15078)
Supplement: Supplemental Information 3 [file peerj-11-15078-s003.txt]

LOCUS       BSeq#1                   821 bp    DNA     linear       15-DEC-2020
DEFINITION  UNVERIFIED: M13 Phage display.
ACCESSION   BSeq#1
VERSION
KEYWORDS    UNVERIFIED.
SOURCE      M13 Phage display
  ORGANISM  M13 Phage display
            Unclassified.
REFERENCE   1  (bases 1 to 821)
  AUTHORS   Shi,Y.-F.
  TITLE     Y-F Shi, Determination of the affinity constants for phage display
            binding, PeerJ, submitted #56307
  JOURNAL   unpublished
REFERENCE   2  (bases 1 to 821)
  AUTHORS   Shi,Y.-F.
  TITLE     Direct Submission
  JOURNAL   Submitted (15-DEC-2020) Biotechnology, Dalian Polytechnic
            University, Qing-gong-yuan 1#, Dalian, Liaoning 116034, P. R. China
COMMENT     GenBank staff is unable to verify sequence and/or annotation
            provided by the submitter.
            Bankit Comment: ALT EMAIL:yifengshi@aliyun.com
            Bankit Comment: Vecscreen Comment:Submitter says that this sequence
            is a Synthetic Construct
            Bankit Comment: TOTAL # OF SEQS:1
            
            ##Assembly-Data-START##
            Sequencing Technology :: Sanger dideoxy sequencing
            ##Assembly-Data-END##
FEATURES             Location/Qualifiers
     source          1..821
                     /organism="M13 Phage display"
                     /mol_type="other DNA"
                     /bio_material="binder"
BASE COUNT      267 a    186 c    178 g    190 t
ORIGIN      
        1 ctttcggacg ttagtaaatg aattttctgt atgggatttt gctaaacaac tttcaacagt
       61 ttcggccgaa cctccaccat taagcttcta actctccgca gagtgagaat agaaaggtac
      121 cactaaagga attgcgaata ataatttttt cacgttgaaa atctccaaaa aaaaggctcc
      181 aaaaggagcc tttaattgta tcggtttatc agcttgcttt cgaggtgaat ttcttaaaca
      241 gcttgatacc gatagttgcg ccgacaatga caacaaccat cgcccacgca taaccgatat
      301 attcggtcgc tgaggcttgc agggagttaa aggccgcttt tgcgggatcg tcaccctcag
      361 cagcgaaaga cagcatcgga acgagggtag caacggctac agaggctttg aggactaaag
      421 actttttcat gaggaagttt ccattaaacg ggtaaaatac gtaatgccac tacgaaggca
      481 ccaacctaaa acgaaagagg caaaagaata cactaaaaca ctcatctttg acccccagcg
      541 attataccaa gcgcgaaaca aagtacaacg gagatttgta tcatcgcctg ataaattgtg
      601 tcgaaatccg cgacctgctc catgttactt agccggaacg aggcgcagac ggtcaatcat
      661 aagggaaccg aactgaccaa ctttgaaaga ggacagatga acggtgtaca gaccaggcgc
      721 ataggctggc tgaccttcat caagagtaat cttgacaaga accggatatt cattacccaa
      781 atcaacgtaa caaagctgct cattcagtga ataaggcttg c
//
