# Supplementary material for: Determination of the affinity constants for phage display albumin-binding peptides
Source: PeerJ. 2023 May 22;11:e15078. doi: 10.7717/peerj.15078 (PMC10215749; doi:10.7717/peerj.15078)
Supplement: Supplemental Information 4 [file peerj-11-15078-s004.txt]

LOCUS       BSeq#1                   817 bp    DNA     linear       17-DEC-2020
DEFINITION  UNVERIFIED: M13 phage display HSA-binder.
ACCESSION   BSeq#1
VERSION
KEYWORDS    UNVERIFIED.
SOURCE      M13 phage display HSA-binder
  ORGANISM  M13 phage display HSA-binder
            Unclassified.
REFERENCE   1  (bases 1 to 817)
  AUTHORS   Shi,Y.-F.
  TITLE     Determination of the affinity constants for phage display binding
            peptidesPeerJsubmitted #56307
  JOURNAL   unpublished
REFERENCE   2  (bases 1 to 817)
  AUTHORS   Shi,Y.-F.
  TITLE     Direct Submission
  JOURNAL   Submitted (17-DEC-2020) Biotechnology, Dalian Polytechnic
            University, Qing-gong-yuan 1#, Dalian, Liaoning 116034, P. R. China
COMMENT     GenBank staff is unable to verify sequence and/or annotation
            provided by the submitter.
            Bankit Comment: ALT EMAIL:yifengshi@aliyun.com
            Bankit Comment: Vecscreen Comment:Submitter says that this sequence
            is a Synthetic Construct
            Bankit Comment: TOTAL # OF SEQS:1
            
            ##Assembly-Data-START##
            Sequencing Technology :: Sanger dideoxy sequencing
            ##Assembly-Data-END##
FEATURES             Location/Qualifiers
     source          1..817
                     /organism="M13 phage display HSA-binder"
                     /mol_type="other DNA"
BASE COUNT      270 a    183 c    183 g    181 t
ORIGIN      
        1 cagacgttag taaatgaatt ttctgtatgg gattttgcta aacaactttc aacagtttcg
       61 gccgaacctc caccacgcaa cggaagcggc gtaagagagt gagaatagaa aggtaccact
      121 aaaggaattg cgaataataa ttttttcacg ttgaaaatct ccaaaaaaaa ggctccaaaa
      181 ggagccttta attgtatcgg tttatcagct tgctttcgag gtgaatttct taaacagctt
      241 gataccgata gttgcgccga caatgacaac aaccatcgcc cacgcataac cgatatattc
      301 ggtcgctgag gcttgcaggg agttaaaggc cgcttttgcg ggatcgtcac cctcagcagc
      361 gaaagacagc atcggaacga gggtagcaac ggctacagag gctttgagga ctaaagactt
      421 tttcatgagg aagtttccat taaacgggta aaatacgtaa tgccactacg aaggcaccaa
      481 cctaaaacga aagaggcaaa agaatacact aaaacactca tctttgaccc ccagcgatta
      541 taccaagcgc gaaacaaagt acaacggaga tttgtatcat cgcctgataa attgtgtcga
      601 aatccgcgac ctgctccatg ttacttagcc ggaacgaggc gcagacggtc aatcataagg
      661 gaaccgaact gaccaacttt gaaagaggac agatgaacgg tgtacagacc aggcgcatag
      721 gctggctgac cttcatcaag agtaatcttg acaagaaccg gatattcatt acccaaatca
      781 acgtaacaaa gctgctcatt cagtgaataa ggcttgc
//
